# Supplementary material for: Detecting disease-associated genomic outcomes using constrained mixture of Bayesian hierarchical models for paired data
Source: PLoS One. 2017 Mar 30;12(3):e0174602. doi: 10.1371/journal.pone.0174602 (PMC5373614; doi:10.1371/journal.pone.0174602)
Supplement: S2 File — (GZ) [file pone.0174602.s002.gz]

Archive with 24 entries (22 files):
- eLNNpaired/DESCRIPTION
- eLNNpaired/man
- eLNNpaired/man/checkPara.Rd
- eLNNpaired/man/draw_density.Rd
- eLNNpaired/man/eLNNpaired.Rd
- eLNNpaired/man/estErrorRates.Rd
- eLNNpaired/man/gen_eLNNpaired.Rd
- eLNNpaired/man/gen_simple.Rd
- eLNNpaired/man/getPara.orig.Rd
- eLNNpaired/man/getRePara.Rd
- eLNNpaired/man/gtPaired.Rd
- eLNNpaired/man/lmPerGenePaired.Rd
- eLNNpaired/man/samrOneClass.Rd
- eLNNpaired/NAMESPACE
- eLNNpaired/NEWS
- eLNNpaired/R
- eLNNpaired/R/eLNNpaired.r
- eLNNpaired/R/estErrorRates.r
- eLNNpaired/R/gen_eLNNpaired.r
- eLNNpaired/R/gen_simple.r
- eLNNpaired/R/gtPaired.r
- eLNNpaired/R/lmPerGenePaired.r
- eLNNpaired/R/paraTransform.R
- eLNNpaired/R/samrOneClass.r
