# Supplementary material for: Detecting disease-associated genomic outcomes using constrained mixture of Bayesian hierarchical models for paired data
Source: PLoS One. 2017 Mar 30;12(3):e0174602. doi: 10.1371/journal.pone.0174602 (PMC5373614; doi:10.1371/journal.pone.0174602)
Supplement: S2 File — (GZ) [file pone.0174602.s002.gz › eLNNpaired/DESCRIPTION]

Package: eLNNpaired
Type: Package
Title: Model-Based Gene Clustering for Genomics Data from
        Paired/Matched Designs
Version: 0.2.2
Date: 2017-01-08
Author: Yunfeng Li <colinlee1999@gmail.com> and Weiliang Qiu <stwxq@channing.harvard.edu>
Maintainer: Yunfeng Li <colinlee1999@gmail.com>
Description: Perform model based gene clustering for genomics data generated from paired/matched design based on mxiture of extended lognormal normal Bayesian hierarchical models.
License: GPL (>= 2)
Depends: R (>= 3.3.0), Biobase, stats
Imports: graphics, methods, utils, iCheck, samr, GSEAlm, globaltest
biocViews: Bioinformatics, DifferentialExpression
LazyData: TRUE
RoxygenNote: 5.0.1
NeedsCompilation: no
Packaged: 2017-01-09 20:38:19 UTC; stwxq
