# Supplementary material for: Detecting disease-associated genomic outcomes using constrained mixture of Bayesian hierarchical models for paired data
Source: PLoS One. 2017 Mar 30;12(3):e0174602. doi: 10.1371/journal.pone.0174602 (PMC5373614; doi:10.1371/journal.pone.0174602)
Supplement: S2 File — (GZ) [file pone.0174602.s002.gz › eLNNpaired/NAMESPACE]

# Generated by roxygen2: do not edit by hand

export(checkPara)
export(draw_density)
export(eLNNpaired)
export(estErrorRates)
export(gen_eLNNpaired)
export(gen_simple)
export(getPara.orig)
export(getRePara)
export(gtPaired)
export(lmPerGenePaired)
export(samrOneClass)

import(Biobase)
import(stats)

importFrom(iCheck,
  genExprSet,
  lmFitPaired)

importFrom(samr,
  samr,
  samr.compute.delta.table,
  samr.compute.siggenes.table)

importFrom(GSEAlm,
  lmPerGene)

importFrom(globaltest,
  gt,
  z.score,
  p.value)


importFrom("utils", "capture.output")

importFrom("graphics", "hist", "legend", "lines", "plot")
importFrom("methods", "new")
#importFrom("stats", "dnorm", "mad", "median", "optim", "pnorm",
#           "qnorm", "rgamma", "rnorm", "runif")
