# Supplementary material for: Detecting disease-associated genomic outcomes using constrained mixture of Bayesian hierarchical models for paired data
Source: PLoS One. 2017 Mar 30;12(3):e0174602. doi: 10.1371/journal.pone.0174602 (PMC5373614; doi:10.1371/journal.pone.0174602)
Supplement: S2 File — (GZ) [file pone.0174602.s002.gz › eLNNpaired/NEWS]

v0.2.2 created on Jan. 8, 2017
  (1) put by 'using_limit' input option for 'eLNNpaired'. For non-hierarchical
      distribution, k*tau^{-1} is zero, which will cause optimization problem
  (2) set default value of 'psi' in 'gen_simple' as psi = c(0.441, 1, -0.442, 1, 2)

v0.2.1 created on Jan. 7, 2017
  (1) set maxRT = 100 for eLNNpaired to increase speed
  (2) delete the input 'using_limit' to increase spped and directly using unconstrained optim
  (3) in gtPaired online example, set G=500 to speed up

v0.2.0 created on Jan. 6, 2017
  (1) revise 'gen_eLNNpaired' function: check if memGenes==3 is empty
  (2) add functions 'gen_simple', 'lmPerGenePaired', and 'gtPaired'
  (3) replace the parameter values in examples by estimated parameter
  (4) use 'es' as input in 'samrOneClass'; delete 'logged2' input;
  (5) put iCheck, samr, GSEAlm, and Globaltest to Imports instead of Dependes
      in DESCRIPTION

values based on GSE43292

v0.1.9 created on Jan. 6, 2017
  (1) revised 'gen_eLNNpaired': stop when no probes in one cluster
  (2) fixed a bug in 'samrOneClass': memGenes2[pos] = rep(0, nrow(x))
      should be memGenes[pos]=0

v0.1.8 created on Jan. 6, 2017
  (1) fix a bug in 'eLNNpaired' and 'samrOneClass': 
        memGenes2[which(memGenes == 3)]
      memGenes==3 might be all false
  (2) the bug about 'psi' in v0.1.7 is actually not a bug since
      all 'psi' are 10x1 vector in 'eLNNpaired' file
  (3) no need to separate l_c and negative_l_c (this will increase running time)
  (4) no need to define both gradient_l_c and gradient_negative_l_c

v0.1.7 created on Jan. 5, 2017
  (1) find a bug in v0.1 in function 'eLNNpaired':
      before calling 'get_tilde_z' in 'eLNNpaired', psi is a 10 x1 vector.
      But in definition of 'get_tilde_z', lf123() requires psi is a 12x1 vector.
      Similarly, 'negative_l_c' and 'gradient_negative_l_c' require 'psi' as
      a 12 x 1 vector, but before calling 'optim' in 'eLNNpaired' function,
      psi is a 10x1 vector
  (2) do not use 'getPara.orig' in file 'eLNNpaired.r'. Instead, using 
      Yunfeng's code (modified code)

v0.1.6 created on Jan. 4, 2017
  (1) make 'psi' consistently having 10 elements, not 12 elements
  (2) make 't_pi' consistently having 2 elements, not 3 elements 
  (3) simplify functions: 'lf123', 'gradient_l_c' function
  (4) add 'memGenes2' to output of 'samrOneClass' function

v0.1.5 created on Jan. 4, 2017
  (1)  fixed a bug in samrOneClass: siggenes.table$genes.lo[,1] is not correct
  (2)  revise 'gen_eLNNpaired' function
  (3) added function 'estErrorRates'
  (4) added output 'memGenes2' (1=DE, 0=NE) 
      DE (differentially expressed); NE (non-differentially expressed)
  (5) remove "is_sim" input option in 'eLNNpaired' function
  (6) replace est_cluster by 'memGenes' and true_cluster by 'memGenes.true'
  (7) fixed a bug in 'eLNNpaired.r': the first 3 columns of fData(E_Set)
      might not be probe id, gene symbol, and chromosome
  (8) drop the output 'E_Set' from 'eLNNpaired' function
  (9) in 'eLNNpaired' function:
  over_expressed_E_Set = E_Set[over_expressed_sub_script]
  under_expressed_E_Set = E_Set[under_expressed_sub_script]
  non_diff_E_Set = E_Set[non_diff_sub_script]

should be
  over_expressed_E_Set = E_Set[over_expressed_sub_script,]
  under_expressed_E_Set = E_Set[under_expressed_sub_script,]
  non_diff_E_Set = E_Set[non_diff_sub_script,]


v0.1.3 created on Jan. 3, 2017
  (1) added functions 'getPara.orig', 'getRePara', 'checkPara', 
      and 'samrOneClass'
  (2) added 'psi', 'para.orig' and 'memGenes' to output of 'eLNNpaired'
  (3) added 'import(samr)' in NAMESPACE

v0.1.2 created on Dec. 31, 2016
  (1) revised examples in online help to speed up

v0.1.1 created on Dec. 30, 2016
  (1) re-build Yunfeng's R package 'eLNNpaired'
  (2) depends R version >=3.3.0
  (3) added the followings to NAMESPACE:

import(Biobase)
import(stats)
import(iCheck)

importFrom("graphics", "hist", "legend", "lines", "plot")
importFrom("methods", "new")
#importFrom("stats", "dnorm", "mad", "median", "optim", "pnorm",
#           "qnorm", "rgamma", "rnorm", "runif")
